# Supplementary material for: Regulation of Microglial Signaling by Lyn and SHIP-1 in the Steady-State Adult Mouse Brain
Source: Cells. 2023 Sep 28;12(19):2378. doi: 10.3390/cells12192378 (PMC10571795; doi:10.3390/cells12192378)
Supplement: Supplementary file 1 [file cells-12-02378-s001.zip]

Archive with 1 entries (1 files):
- cells-2623351-supplementary.pdf
